# Supplementary material for: Variation and internal-external driving forces of grey water footprint efficiency in China’s Yellow River Basin
Source: PLoS One. 2023 Mar 22;18(3):e0283199. doi: 10.1371/journal.pone.0283199 (PMC10032503; doi:10.1371/journal.pone.0283199)
Supplement: S1 File — (TXT) [file pone.0283199.s001.txt]

1. Code for kernel density estimation (stata):
kdensity f2005, kernel(gaussian)  recast(line) lpattern(solid)///
 addplot((kdensity f2008, lcolor(gs5) lpattern(dash))///
 (kdensity f2011, kernel(gaussian) lcolor(gs6) lpattern(longdash)) ///
(kdensity f2014, kernel(gaussian) lpattern(shortdash)) ///
(kdensity f2017, kernel(gaussian) lcolor(gs4) lpattern(dash_dot_dot))///
 (kdensity f2020, kernel(gaussian) lcolor(gs0) lpattern(vshortdash)))///
 ylabel(0(0.1)1, angle(horizontal) format(%6.2f)) xtitle(Ln(GWF efficiency)) ///
xlabel(1.5(0.5)6, format(%6.2f)) title("") legend(ring(0) order(1 "2005" 2 "2008" 3 "2011" 4 "2014" 5 "2017" 6 "2020") ///
 rows(3) position(1)) scheme(s1mono) plotregion(lwidth(none))

2. Code for the Dagum Gini coefficient method (matlab):
A = xlsread('data.xlsx', '2005-2020'); 
G1 = A(1:length(A),2);
G2 = A(1:length(A),3);
G3 = A(1:length(A),4);
G1= G1(isfinite(G1));
G2= G2(isfinite(G2));
G3= G3(isfinite(G3));
mean(G1)
mean(G2)
mean(G3)
Dagum_Gini(G2, G3, G1);
