# Supplementary material for: Variation and internal-external driving forces of grey water footprint efficiency in China’s Yellow River Basin
Source: PLoS One. 2023 Mar 22;18(3):e0283199. doi: 10.1371/journal.pone.0283199 (PMC10032503; doi:10.1371/journal.pone.0283199)
Supplement: S1 Data — (XLSX) [file pone.0283199.s002.xlsx]

## Sheet: GWF
year	region	Nitrogen fertilizer application in the plantation sector (million tonnes)	Stock of beef cattle (million head)	Stockpile of meat sheep (million head)	Meat pigs slaughtered (million head)	Poultry slaughter (million heads)	Bovine nitrogen (kg)	Bovine COD（kg）	Sheep nitrogen (kg)	Sheep COD（kg）	Pig nitrogen（kg）	Pig COD（kg）	Industrial COD (t)	Industrial ammonia nitrogen (t)	Domestic COD (t)	Domestic ammonia nitrogen (t)
2005	Shanxi	41.1	218.6	1029.3	627.1	3494.2	3.58766e+07	5.44097e+07	3.8828e+06	2.48744e+06	7.57865e+06	2.57737e+07	168160	14455	218700	28100
2005	Inner Mongolia	60.5	576.4	5420	957.7	14535.9	9.45986e+07	1.43466e+08	2.04457e+07	1.30981e+07	1.1574e+07	3.93613e+07	154760	18749.6	142500	31300
2005	Shandong	189.8	970.7	3404.8	4585.7	173620	1.59311e+08	2.41608e+08	1.28438e+07	8.22814e+06	5.54193e+07	1.88472e+08	356650	31781	413600	52500
2005	Henan	227.2	1447	3988	5568	69270	2.37481e+08	3.60159e+08	1.50438e+07	9.63751e+06	6.72906e+07	2.28844e+08	342606	53597.6	378200	50000
2005	Sichuan	121.8	1150.4	1587.3	7105	47619.8	1.88803e+08	2.86335e+08	5.98773e+06	3.83591e+06	8.58656e+07	2.92015e+08	297713	20418.7	485500	46100
2005	Shaanxi	76.7	309	930.9	930.4	6366	5.0713e+07	7.69103e+07	3.51161e+06	2.24964e+06	1.12441e+07	3.82393e+07	149342	2621.4	201100	23500
2005	Gansu	36.6	476.9	1526.3	700.1	3708.6	7.82687e+07	1.18701e+08	5.75762e+06	3.6885e+06	8.46088e+06	2.8774e+07	58831.9	21389.9	123500	13000
2005	Qinghai	3.1	406.2	1765.7	121.8	264.7	6.66654e+07	1.01104e+08	6.66071e+06	4.26704e+06	1.47198e+06	5.00596e+06	33863.5	1406.8	37700	5400
2005	Ningxia	13.8	98.2	505.4	163.1	1848.1	1.61166e+07	2.44421e+07	1.90651e+06	1.22136e+06	1.9711e+06	6.70339e+06	107549	12500.7	35200	4400
2006	Shanxi	40.8	231	1140.7	668.6	3921.9	3.79117e+07	5.74961e+07	4.30303e+06	2.75665e+06	8.08019e+06	2.74794e+07	169634	13911.4	217400	28500
2006	Inner Mongolia	64	630.9	5594.4	1054.3	15993.5	1.03543e+08	1.57032e+08	2.11036e+07	1.35196e+07	1.27415e+07	4.33316e+07	136114	6549.9	161900	31200
2006	Shandong	193.6	832.7	2918.1	4641.6	180868	1.36663e+08	2.0726e+08	1.10079e+07	7.05196e+06	5.60948e+07	1.90769e+08	336291	25010.4	421800	58200
2006	Henan	235.4	1496.2	4308.5	5957.8	74950.1	2.45556e+08	3.72405e+08	1.62528e+07	1.0412e+07	7.20014e+07	2.44865e+08	317937	42376.7	403200	51300
2006	Sichuan	124.7	1147.7	1590.5	7471.4	50015.4	1.8836e+08	2.85663e+08	5.9998e+06	3.84365e+06	9.02936e+07	3.07074e+08	302032	20356.8	503800	45700
2006	Shaanxi	76.5	311.3	1000.5	902.9	6581.1	5.10905e+07	7.74828e+07	3.77416e+06	2.41784e+06	1.09118e+07	3.71091e+07	148505	3915.3	206900	22500
2006	Gansu	36.7	431	1573.4	745	3961.1	7.07356e+07	1.07276e+08	5.9353e+06	3.80232e+06	9.0035e+06	3.06194e+07	54030.9	20048.2	124100	13400
2006	Qinghai	3.2	389.4	1780.6	128.4	309.2	6.39082e+07	9.6922e+07	6.71691e+06	4.30305e+06	1.55174e+06	5.27722e+06	35318.8	1424.7	39500	5500
2006	Ningxia	15.7	107.1	445.3	159	1420.8	1.75772e+07	2.66573e+07	1.67979e+06	1.07612e+06	1.92155e+06	6.53488e+06	108052	6001	31900	3900
2007	Shanxi	40.5	110.9	746.4	568.2	2984.1	1.82009e+07	2.76031e+07	2.81563e+06	1.80377e+06	6.86683e+06	2.33529e+07	158951	13866.1	215300	30600
2007	Inner Mongolia	67.6	613.1	5063.3	775.9	7914.7	1.00622e+08	1.52601e+08	1.91002e+07	1.22361e+07	9.37694e+06	3.18894e+07	130891	3082.8	156800	30200
2007	Shandong	193.1	570.7	2342.3	3654	139653	9.36632e+07	1.42048e+08	8.8358e+06	5.66047e+06	4.41595e+07	1.50179e+08	303920	20084.5	415900	56600
2007	Henan	239	1030.8	1940.9	4488.8	68605	1.69175e+08	2.56567e+08	7.32161e+06	4.69043e+06	5.42482e+07	1.84489e+08	304532	30861.4	389400	54600
2007	Sichuan	127.9	985	1710.5	6010.7	51366.8	1.61658e+08	2.45167e+08	6.45248e+06	4.13364e+06	7.26407e+07	2.47039e+08	282204	17845	488800	41800
2007	Shaanxi	81.1	166	667.5	992.2	5054.7	2.72439e+07	4.13175e+07	2.51799e+06	1.6131e+06	1.1991e+07	4.07793e+07	174229	4999.6	170600	20800
2007	Gansu	38.2	415.3	1594.4	594.3	3441.5	6.81589e+07	1.03369e+08	6.01452e+06	3.85307e+06	7.18226e+06	2.44257e+07	50262.3	8504.2	123900	14000
2007	Qinghai	3.2	447.1	1497.1	105.3	215.2	7.33779e+07	1.11284e+08	5.64747e+06	3.61793e+06	1.27258e+06	4.32782e+06	38158.4	1479.9	37600	5500
2007	Ningxia	16.6	96.6	385.2	115.3	1115.3	1.5854e+07	2.40438e+07	1.45308e+06	930885	1.39343e+06	4.73881e+06	108446	3943.9	28700	4000
2008	Shanxi	40.3	93.8	744	584.7	5845.5	1.53944e+07	2.33469e+07	2.80657e+06	1.79797e+06	7.06624e+06	2.40311e+07	143556	11326.1	215300	30600
2008	Inner Mongolia	73	688	5125.3	833.1	8751.2	1.12914e+08	1.71244e+08	1.9334e+07	1.23859e+07	1.00682e+07	3.42403e+07	130118	3196.4	150000	30600
2008	Shandong	170.3	522.5	2142.9	3916.7	152889	8.57526e+07	1.30051e+08	8.08361e+06	5.17859e+06	4.73343e+07	1.60976e+08	257316	15933.4	421300	54400
2008	Henan	239.5	1051	2038	4847.9	75000	1.7249e+08	2.61595e+08	7.6879e+06	4.92509e+06	5.8588e+07	1.99248e+08	303024	28775.6	347800	47500
2008	Sichuan	128.6	987	1720.8	6431.4	53935.1	1.61986e+08	2.45665e+08	6.49133e+06	4.15853e+06	7.7725e+07	2.6433e+08	247702	16676.8	501300	45200
2008	Shaanxi	81.3	166	681.6	1034.8	5625.3	2.72439e+07	4.13175e+07	2.57118e+06	1.64717e+06	1.25058e+07	4.25301e+07	132473	6442.3	199600	25300
2008	Gansu	37.7	423.6	1675	596.1	3300.6	6.95211e+07	1.05434e+08	6.31856e+06	4.04785e+06	7.20401e+06	2.44996e+07	47814.3	8754.7	122700	13400
2008	Qinghai	3.3	445.4	1499.4	123.6	320.8	7.30989e+07	1.1086e+08	5.65615e+06	3.62349e+06	1.49374e+06	5.07994e+06	37305.1	1625.5	37300	5300
2008	Ningxia	16.7	93.4	461.7	118	1184.9	1.53288e+07	2.32473e+07	1.74166e+06	1.11576e+06	1.42606e+06	4.84978e+06	101696	4230.9	30100	3500
2009	Shanxi	38.7	90.6	747.7	663.4	5664.3	1.48693e+07	2.25504e+07	2.82053e+06	1.80691e+06	8.01735e+06	2.72657e+07	141941	11486.3	202500	29200
2009	Inner Mongolia	79.9	663.9	5197.2	883	8838.7	1.08959e+08	1.65245e+08	1.96053e+07	1.25597e+07	1.06713e+07	3.62912e+07	120061	4651.9	158500	29200
2009	Shandong	165	485.6	2096.9	4155.7	156864	7.96966e+07	1.20866e+08	7.91008e+06	5.06743e+06	5.02226e+07	1.70799e+08	260521	13898.2	386500	53400
2009	Henan	239.4	1044.7	1997.2	5143.6	80512.5	1.71456e+08	2.60027e+08	7.53399e+06	4.82649e+06	6.21616e+07	2.11401e+08	297657	25716	328600	49500
2009	Sichuan	130.7	989.2	1723.9	6915.5	54565	1.62347e+08	2.46213e+08	6.50302e+06	4.16603e+06	8.35755e+07	2.84226e+08	245146	13482.5	502500	46000
2009	Shaanxi	87.2	169	670.2	1063.6	4530	2.77362e+07	4.20642e+07	2.52818e+06	1.61962e+06	1.28539e+07	4.37138e+07	126372	7202.3	191700	24700
2009	Gansu	38.2	432.5	1726.7	622.3	3301.8	7.09818e+07	107649596	6.51359e+06	4.17279e+06	7.52064e+06	2.55764e+07	48670.7	11860.1	119400	14800
2009	Qinghai	3.5	444.6	1497.8	134.8	322.2	7.29676e+07	1.10661e+08	5.65011e+06	3.61963e+06	1.62909e+06	5.54026e+06	39252.7	1705.7	36900	5400
2009	Ningxia	16.6	92.1	470.2	127.2	1102.4	1.51154e+07	2.29238e+07	1.77372e+06	1.1363e+06	1.53724e+06	5.2279e+06	97333.8	4227.8	27800	3900
2010	Shanxi	40	90.1	734.7	684	5822.9	1.47872e+07	2.2426e+07	2.77149e+06	1.7755e+06	8.2663e+06	2.81123e+07	137669	11885.6	195400	29700
2010	Inner Mongolia	80.5	676.5	5277.2	913.9	8958.9	1.11027e+08	1.68381e+08	1.9907e+07	1.2753e+07	1.10447e+07	3.75612e+07	91290.1	6929.3	183800	33700
2010	Shandong	162.6	483.7	2138.9	4301.1	163296	7.93847e+07	1.20393e+08	8.06852e+06	5.16893e+06	5.19798e+07	1.76775e+08	295128	15441.3	325400	51000
2010	Henan	243.9	1010.2	1895.4	5390.5	85101.7	1.65794e+08	2.5144e+08	7.14997e+06	4.58048e+06	6.51455e+07	2.21549e+08	295574	23130.3	324100	49400
2010	Sichuan	129.6	964.4	1658.5	7178.3	56420.2	1.58277e+08	2.4004e+08	6.25632e+06	4.00798e+06	8.67515e+07	2.95027e+08	250818	16439.9	490000	44200
2010	Shaanxi	87.7	165	635.2	1111.5	4781	2.70798e+07	4.10686e+07	2.39615e+06	1.53504e+06	1.34327e+07	4.56825e+07	121395	7331.3	186300	25000
2010	Gansu	37.9	435	1749.3	638.8	3360.3	7.13921e+07	108271848	6.59884e+06	4.22741e+06	7.72005e+06	2.62546e+07	45060.6	7569.9	122500	16000
2010	Qinghai	3.5	450.3	1505.2	131.4	342.3	7.39031e+07	1.1208e+08	5.67803e+06	3.63751e+06	1.588e+06	5.40052e+06	44713.6	2271	38400	6000
2010	Ningxia	17.7	90.7	473.1	120	1135.1	1.48857e+07	2.25753e+07	1.78466e+06	1.14331e+06	1.45023e+06	4.93198e+06	92800.5	8910.1	28900	4000
2011	Shanxi	39.3	86.1	778.7	672.1	6049.3	1.41307e+07	2.14304e+07	2.93747e+06	1.88183e+06	8.12249e+06	2.76232e+07	91108	8869	211405	37303
2011	Inner Mongolia	81	634.5	5276	905.1	9434.5	1.04134e+08	1.57928e+08	1.99025e+07	1.27501e+07	1.09383e+07	3.71995e+07	92274	11298	177124	29760
2011	Shandong	158.6	492.9	2150.9	4234.2	173299	8.08946e+07	1.22683e+08	8.11379e+06	5.19793e+06	5.11713e+07	1.74025e+08	140786	11780	457270	84869
2011	Henan	245.3	955	1865	5361.2	88850	1.56734e+08	2.377e+08	7.03529e+06	4.50701e+06	6.47914e+07	2.20345e+08	193602	13928	410241	72492
2011	Sichuan	128.8	968.3	1661.7	7002.6	57943.5	1.58917e+08	2.41011e+08	6.26839e+06	4.01571e+06	8.46281e+07	2.87806e+08	129126	5680	610360	78573
2011	Shaanxi	91.4	150.1	643	1063.7	4207.2	2.46344e+07	3.736e+07	2.42557e+06	1.55389e+06	1.28551e+07	4.37179e+07	106490	8694	243271	38140
2011	Gansu	37.9	433.9	1757.1	633.1	3412.3	7.12116e+07	1.07998e+08	6.62826e+06	4.24626e+06	7.65116e+06	2.60203e+07	96072	14040	152303	22512
2011	Qinghai	3.7	442.4	1497.5	130.2	372.4	7.26066e+07	1.10114e+08	5.64898e+06	3.6189e+06	1.5735e+06	5.3512e+06	40586	1907	39203	6715
2011	Ningxia	17.7	91.8	479.5	99.7	1148	1.50662e+07	2.28491e+07	1.80881e+06	1.15877e+06	1.2049e+06	4.09766e+06	111550	9254	18568	6398
2012	Shanxi	39	92	834	723.9	6999.1	1.5099e+07	2.28989e+07	3.14608e+06	2.01547e+06	8.7485e+06	2.97522e+07	86669	8335	206903	35769
2012	Inner Mongolia	82.8	625	5144.1	940.4	11887.4	102574855	1.55563e+08	1.9405e+07	1.24314e+07	1.1365e+07	3.86503e+07	90802	11146	171559	29116
2012	Shandong	159.6	499.3	2163.8	4599.9	188438	8.1945e+07	1.24276e+08	8.16245e+06	5.2291e+06	5.55909e+07	1.89055e+08	139404	10982	433029	82968
2012	Henan	245.5	908.2	1827.7	5711.3	94358.7	1.49054e+08	2.26052e+08	6.89459e+06	4.41687e+06	6.90224e+07	2.34734e+08	178987	13027	402981	71646
2012	Sichuan	128	940.2	1671.9	7170.7	61999.6	1.54305e+08	2.34017e+08	6.30687e+06	4.04036e+06	8.66596e+07	2.94715e+08	118378	5591	604793	76986
2012	Shaanxi	98.3	146.8	644.9	1127.9	4868.4	2.40928e+07	3.65386e+07	2.43274e+06	1.55848e+06	1.36309e+07	4.63565e+07	98456	8653	234539	36901
2012	Gansu	39.7	425.6	1788.7	672.3	3558.8	6.98494e+07	1.05932e+08	6.74747e+06	4.32262e+06	8.12491e+06	2.76314e+07	93007	13919	149913	21272
2012	Qinghai	3.8	425.1	1446.3	132.1	396.5	6.97673e+07	1.05808e+08	5.45584e+06	3.49517e+06	1.59646e+06	5.42929e+06	41846	2032	37477	6730
2012	Ningxia	18.2	94.4	506.4	103.3	1141	1.54929e+07	2.34962e+07	1.91028e+06	1.22378e+06	1.24841e+06	4.24562e+06	105438	8609	20062	6617
2013	Shanxi	38.4	94.8	878	786.2	7314.1	1.55586e+07	2.35958e+07	3.31206e+06	2.1218e+06	9.50141e+06	3.23127e+07	78807	7618	205357	35321
2013	Inner Mongolia	88.7	612.4	5239.2	931.9	11364.4	1.00507e+08	1.52427e+08	1.97637e+07	1.26612e+07	1.12622e+07	3.8301e+07	91977	11383	160290	27601
2013	Shandong	158.2	500.1	2158.1	4797.7	183727	8.20763e+07	1.24475e+08	8.14095e+06	5.21533e+06	5.79813e+07	1.97185e+08	132727	10224	413286	79757
2013	Henan	243.5	905.1	1830.3	5996.9	94332.1	1.48545e+08	2.2528e+08	6.90439e+06	4.42316e+06	7.2474e+07	2.46472e+08	170683	12299	394775	69981
2013	Sichuan	126.1	949.7	1689.2	7314.1	63774.7	1.55865e+08	2.36381e+08	6.37213e+06	4.08217e+06	8.83926e+07	3.00609e+08	106492	4975	591206	75449
2013	Shaanxi	98.7	143.1	638.8	1186.6	5022.3	2.34855e+07	3.56177e+07	2.40973e+06	1.54374e+06	1.43403e+07	4.87691e+07	95400	8346	226166	35567
2013	Gansu	40.3	432.1	1825.4	696.7	3471.2	7.09162e+07	1.0755e+08	6.88591e+06	4.41131e+06	8.41979e+06	2.86343e+07	90481	12636	145378	20925
2013	Qinghai	3.9	452.2	1460.2	137.7	404.2	7.4215e+07	1.12553e+08	5.50828e+06	3.52876e+06	1.66414e+06	5.65945e+06	42071	2075	37056	6598
2013	Ningxia	18.5	95.8	570.1	95.6	1211.7	1.57227e+07	2.38447e+07	2.15057e+06	1.37772e+06	1.15535e+06	3.92915e+06	103083	8541	16783	6373
2014	Shanxi	35.9	100.9	922.7	837.3	7592	1.65597e+07	2.51141e+07	3.48068e+06	2.22982e+06	1.0119e+07	3.44129e+07	72385	6887	197074	34631
2014	Inner Mongolia	97.1	630.6	5569.3	930.1	11534.9	1.03494e+08	1.56957e+08	2.10089e+07	1.34589e+07	1.12405e+07	3.8227e+07	99469	11421	152962	26145
2014	Shandong	154.4	495.4	2174.6	4955.1	169396	8.13049e+07	1.23305e+08	8.20319e+06	5.2552e+06	5.98836e+07	2.03654e+08	130511	9625	385112	76335
2014	Henan	241.5	918.2	1886	6310	90087.2	1.50695e+08	2.28541e+08	7.11451e+06	4.55776e+06	7.62579e+07	2.5934e+08	158863	11127	385927	67709
2014	Sichuan	125.7	983.9	1750.7	7445	64667.6	1.61477e+08	2.44893e+08	6.60412e+06	4.23079e+06	8.99746e+07	3.05989e+08	105322	5218	586861	74629
2014	Shaanxi	96.1	150.6	700.2	1231.4	5043.7	2.47164e+07	3.74845e+07	2.64135e+06	1.69212e+06	1.48818e+07	5.06104e+07	95565	8675	216952	34441
2014	Gansu	40.7	454.6	1960.5	722.3	3616.2	7.46088e+07	1.1315e+08	7.39555e+06	4.7378e+06	8.72917e+06	2.96864e+07	88586	11756	144082	20834
2014	Qinghai	4	452.9	1457.1	140.5	412.4	7.43298e+07	1.12727e+08	5.49658e+06	3.52127e+06	1.69798e+06	5.77453e+06	41373	1915	39598	6926
2014	Ningxia	17.8	103.1	612	101.2	1204.4	1.69207e+07	2.56617e+07	2.30863e+06	1.47898e+06	1.22303e+06	4.15931e+06	99821	7867	17905	6645
2015	Shanxi	33.5	101.1	1001.5	783.7	8780.9	1.65925e+07	2.51639e+07	3.77793e+06	2.42025e+06	9.4712e+06	3.221e+07	68709	6298	174471	32200
2015	Inner Mongolia	98.7	671	5777.8	898.5	10439.1	1.10124e+08	1.67012e+08	2.17955e+07	1.39628e+07	1.08586e+07	3.69282e+07	97402	10597	144724	24865
2015	Shandong	151	503.6	2235.7	4836.1	176896	8.26507e+07	1.25346e+08	8.43368e+06	5.40286e+06	5.84454e+07	1.98763e+08	125425	9028	420274	77865
2015	Henan	238.7	934	1926	6171.2	91550	1.53288e+08	2.32473e+08	7.2654e+06	4.65443e+06	7.45804e+07	2.53636e+08	150195	9914	378583	66068
2015	Sichuan	124.7	985.3	1782.3	7236.5	66154.9	1.61707e+08	2.45242e+08	6.72333e+06	4.30716e+06	8.74548e+07	2.97419e+08	101483	5261	588274	73498
2015	Shaanxi	93.5	146.8	701.9	1205.6	5312.9	2.40928e+07	3.65386e+07	2.64776e+06	1.69623e+06	1.457e+07	4.955e+07	109271	9215	191786	31537
2015	Gansu	40.6	450.7	1939.5	696	3816.6	7.39688e+07	1.1218e+08	7.31633e+06	4.68705e+06	8.41133e+06	2.86055e+07	83603	11396	146649	20363
2015	Qinghai	4.1	455.3	1435	137.5	429.7	7.47237e+07	1.13325e+08	5.41321e+06	3.46786e+06	1.66172e+06	5.65123e+06	40035	1932	41351	7074
2015	Ningxia	17.3	107.6	587.8	91.5	1019	1.76593e+07	2.67817e+07	2.21734e+06	1.42049e+06	1.1058e+06	3.76064e+06	68066	7123	40421	7124
2016	Shanxi	31.6	106.5	910.4	748.9	9639.6	1.74788e+07	2.65079e+07	3.43428e+06	2.2001e+06	9.05063e+06	3.07797e+07	18522	947	99714	11353
2016	Inner Mongolia	98.4	654.9	5506.2	909.2	10950	1.07482e+08	1.63005e+08	2.07709e+07	1.33064e+07	1.09879e+07	3.7368e+07	43030	1509	53724	5679
2016	Shandong	146	495.7	2197.7	4662	187826	8.13542e+07	1.2338e+08	8.29033e+06	5.31102e+06	5.63414e+07	1.91608e+08	66972	3414	230002	24980
2016	Henan	228.3	887.3	1858.6	6004.6	93420	1.45623e+08	2.2085e+08	7.01115e+06	4.49155e+06	7.2567e+07	2.46788e+08	39269	1543	246260	25099
2016	Sichuan	121.9	969.5	1761.3	6925.4	67776.9	1.59114e+08	2.41309e+08	6.64411e+06	4.25641e+06	8.36951e+07	2.84633e+08	59797	2079	275741	31650
2016	Shaanxi	92.2	148	678.5	1142.9	5278.6	2.42897e+07	3.68373e+07	2.55949e+06	1.63968e+06	1.38122e+07	4.6973e+07	27010	1024	83815	9144
2016	Gansu	38.6	446.6	1877.4	670.3	4024.9	7.32959e+07	1.11159e+08	7.08207e+06	4.53698e+06	8.10074e+06	2.75492e+07	26438	644	50878	5823
2016	Qinghai	3.6	483.7	1390.7	138.3	463.3	7.93847e+07	1.20393e+08	5.2461e+06	3.36081e+06	1.67139e+06	5.68411e+06	3152	271	25886	3691
2016	Ningxia	17.4	113	580.7	96.2	1088.3	1.85455e+07	2.81258e+07	2.19056e+06	1.40334e+06	1.1626e+06	3.95381e+06	19684	1061	31912	4704
2017	Shanxi	28.2	100.7	943.2	822.8	12330.3	1.65269e+07	2.50643e+07	3.55801e+06	2.27936e+06	9.94373e+06	3.3817e+07	13366	719	89193	10956
2017	Inner Mongolia	94.9	656.2	6111.9	919	10271.1	1.07695e+08	1.63329e+08	2.30558e+07	1.47702e+07	1.11063e+07	3.77708e+07	25020	1669	45453	3229
2017	Shandong	139.2	401.5	1754	5180.7	220172	6.58941e+07	9.99337e+07	6.61657e+06	4.23877e+06	6.261e+07	2.12926e+08	56718	2771	229937	22509
2017	Henan	220	372.7	1682	6220	90681.6	6.11674e+07	9.27653e+07	6.34497e+06	4.06477e+06	7.51702e+07	2.55641e+08	23880	1079	257387	24199
2017	Sichuan	117	853.2	1599.3	6579.1	65259.8	1.40027e+08	2.12362e+08	6.033e+06	3.86491e+06	7.951e+07	2.704e+08	42191	1701	276234	30424
2017	Shaanxi	90	151.2	868.5	1141	5377.6	2.48149e+07	3.76338e+07	3.27622e+06	2.09884e+06	1.37893e+07	4.68949e+07	18683	745	89311	9608
2017	Gansu	34.1	424.3	1839.9	682.7	3704.3	6.9636e+07	1.05609e+08	6.94061e+06	4.44635e+06	8.25059e+06	2.80589e+07	24353	512	44644	5314
2017	Qinghai	3.5	546.6	1387.4	110.6	520.4	8.97079e+07	1.36049e+08	5.23365e+06	3.35283e+06	1.33663e+06	4.54565e+06	2819	262	17313	2470
2017	Ningxia	17.4	118.3	506.6	113.7	1796	1.94154e+07	2.9445e+07	1.91103e+06	1.22426e+06	1.37409e+06	4.67305e+06	15256	909	25564	3339
2018	Shanxi	25.3	102	875.6	814.6	11968.5	1.67402e+07	2.53879e+07	3.303e+06	2.116e+06	9.84464e+06	3.348e+07	10271	592	94686	10343
2018	Inner Mongolia	86.1	616.2	6001.9	896	10069.5	1.01131e+08	1.53373e+08	2.26408e+07	1.45044e+07	1.08284e+07	3.68255e+07	24462	1334	39117	2649
2018	Shandong	130.7	380.6	1801.4	5082.3	216870	6.2464e+07	9.47316e+07	6.79538e+06	4.35331e+06	6.14208e+07	2.08882e+08	54401	2634	227962	22105
2018	Henan	201.7	373.4	1734.1	6402.4	92767.3	6.12823e+07	9.29396e+07	6.5415e+06	4.19068e+06	7.73745e+07	2.63138e+08	21005	1015	244272	21851
2018	Sichuan	112.1	824.3	1462.9	6638.3	66071	1.35284e+08	2.05169e+08	5.51846e+06	3.53529e+06	8.02254e+07	2.72833e+08	41449	1874	283398	31602
2018	Shaanxi	88.9	149.9	866.8	1150.8	5791.5	2.46016e+07	3.73102e+07	3.26981e+06	2.09473e+06	1.39077e+07	4.72977e+07	12759	623	89124	9138
2018	Gansu	33.2	440.4	1885.9	691.6	3645	7.22783e+07	1.09616e+08	7.11413e+06	4.55752e+06	8.35815e+06	2.84247e+07	20545	495	44940	4867
2018	Qinghai	3.5	514.3	1336.1	116.5	494.1	8.44068e+07	1.2801e+08	5.04014e+06	3.22886e+06	1.40793e+06	4.78813e+06	2523	253	19249	3143
2018	Ningxia	16.4	124.6	534.3	112.5	1848.7	2.04493e+07	3.1013e+07	2.01553e+06	1.2912e+06	1.35959e+06	4.62374e+06	16259	692	23282	2909
2019	Shanxi	22.6	103.8	868.9	739.9	14055.6	1.70356e+07	2.58359e+07	3.27773e+06	2.09981e+06	8.94187e+06	3.04098e+07	9585	497	90060	9798
2019	Inner Mongolia	83.5	626.1	5975.9	758.4	10598	1.02755e+08	1.55837e+08	2.25427e+07	1.44415e+07	9.16544e+06	3.11701e+07	20617	1186	37343	2135
2019	Shandong	119.2	364.2	1837.4	3176.4	230750	5.97724e+07	9.06497e+07	6.93118e+06	4.44031e+06	3.83876e+07	1.3055e+08	52729	2505	221014	20805
2019	Henan	190	385.1	1898.8	4502.1	108816	6.32025e+07	9.58517e+07	7.1628e+06	4.58869e+06	5.4409e+07	1.85036e+08	18027	946	227549	19488
2019	Sichuan	103.5	851.7	1504.1	4852.6	78756.6	1.39781e+08	2.11989e+08	5.67388e+06	3.63485e+06	5.86448e+07	1.99441e+08	38818	1658	289564	32192
2019	Shaanxi	80.4	150.2	815.1	1036.6	6324.5	2.46508e+07	3.73849e+07	3.07478e+06	1.96979e+06	1.25276e+07	4.26041e+07	12013	514	85079	8554
2019	Gansu	31.7	458.2	1987.1	648.7	4175.2	7.51997e+07	1.14046e+08	7.49589e+06	4.80208e+06	7.83969e+06	2.66615e+07	17920	389	40384	4494
2019	Qinghai	2.6	494.6	1326.9	98.8	498.2	8.11736e+07	1.23106e+08	5.00543e+06	3.20662e+06	1.19402e+06	4.06067e+06	2576	262	17057	2529
2019	Ningxia	16.2	140.9	568.5	96.6	1723.9	2.31245e+07	3.50701e+07	2.14454e+06	1.37385e+06	1.16743e+06	3.97025e+06	13180	531	19561	2494
2020	Shanxi	20.9	117.4	970.1	797.6	16355.9	1.92677e+07	2.9221e+07	3.65948e+06	2.34437e+06	9.63919e+06	3.27813e+07	4803	187	187992	11386
2020	Inner Mongolia	77.1	671.1	6074.2	742.1	10252.5	1.10141e+08	1.67037e+08	2.29136e+07	1.46791e+07	8.96846e+06	3.05002e+07	8761	454	103089	5387
2020	Shandong	113.9	278.7	1501.7	3344.8	252671	4.57402e+07	6.93687e+07	5.66483e+06	3.62905e+06	4.04227e+07	1.37471e+08	46419	1883	522414	37384
2020	Henan	182.2	391.7	1965.1	4311.1	110828	6.42857e+07	9.74944e+07	7.4129e+06	4.74892e+06	5.21007e+07	1.77186e+08	16009	790	578637	34494
2020	Sichuan	90.7	880.3	1524.8	5614.4	77444.5	1.44475e+08	2.19107e+08	5.75196e+06	3.68488e+06	6.78514e+07	2.30751e+08	25706	1274	787939	71006
2020	Shaanxi	79.8	151.2	871.7	984.8	6518.4	2.48149e+07	3.76338e+07	3.28829e+06	2.10658e+06	1.19015e+07	4.04752e+07	9461	328	274908	22249
2020	Gansu	30.9	482	2191.8	664.3	6215.5	7.91057e+07	1.1997e+08	8.26807e+06	5.29677e+06	8.02822e+06	2.73026e+07	4480	211	99960	3351
2020	Qinghai	2.1	652.3	1343.5	44.9	219.3	1.07055e+08	1.62358e+08	5.06805e+06	3.24674e+06	542627	1.84538e+06	1622	114	62338	4869
2020	Ningxia	15.8	178	596.1	98.6	1386.7	2.92133e+07	4.43043e+07	2.24865e+06	1.44055e+06	1.1916e+06	4.05245e+06	3140	119	40198	2342

## Sheet: driving factors
year	region	g	ED	WC	PL	LI	EI	IS	PD	TI	UR	CS
2005	Gansu	16.9418	1864.6	0.456231	0.0398917	3.3	0.357235	0.422664	59.7698	547	0.300196	2064.58
2006	Gansu	20.9057	2202.9	0.662514	0.0384003	3.6	0.619492	0.408825	59.8168	832	0.310954	2415.17
2007	Gansu	26.5926	2675.1	0.535636	0.0359795	3.3	0.557314	0.394415	59.8403	1025	0.322606	2818.01
2008	Gansu	31.1736	3071.6	0.651733	0.0360267	3.2	0.385584	0.407117	59.9108	1047	0.335555	3391.6
2009	Gansu	32.8807	3268.2	0.577033	0.0371516	3.3	0.377278	0.42121	60.0047	1274	0.348728	3923.93
2010	Gansu	39.9015	3943.8	0.565985	0.0366471	3.2	0.371426	0.39576	60.1221	1868	0.361328	4556.71
2011	Gansu	43.055	4816.9	0.507432	0.0438987	3.1	0.218684	0.415765	59.9342	2383	0.372649	5308.28
2012	Gansu	48.6901	5393.1	0.461049	0.0432978	2.7	0.391211	0.428121	59.8873	3662	0.387843	6155.29
2013	Gansu	53.9723	6014.5	0.4537	0.0433462	2.3	0.302841	0.445989	59.582	4737	0.404809	9340.23
2014	Gansu	57.5398	6518.5	0.607863	0.0444955	2.2	0.270375	0.460137	59.4411	5097	0.422758	12594
2015	Gansu	57.6873	6556.6	0.723301	0.0444976	2.1	0.0618095	0.506024	59.2532	6912	0.442331	12725.4
2016	Gansu	79.5561	6908	0.703088	0.0293582	2.2	0.158862	0.524566	59.1827	7975	0.460714	13033.3
2017	Gansu	88.2448	7336.8	0.485977	0.0281055	2.7	0.102166	0.539908	59.2297	9672	0.481364	13528.2
2018	Gansu	96.4781	8104.1	0.336934	0.0292993	2.8	0.0829124	0.544959	59.0653	13958	0.497018	13855.7
2019	Gansu	101.954	8718.3	0.337527	0.0296988	3	0.0559341	0.550176	58.9244	14894	0.506975	14254.6
2020	Gansu	93.5459	8979.6	0.269363	0.0350719	3.3	0.0376899	0.553109	58.7365	20991	0.522191	14686.8
2005	Henan	23.5239	10243.5	0.354163	0.100568	3.5	0.201899	0.31212	561.677	3748	0.306503	5286.32
2006	Henan	26.9217	11977.9	0.705407	0.0896733	3.5	0.206493	0.316575	562.395	5242	0.324744	6436.05
2007	Henan	38.3348	14824.5	0.449914	0.0816857	3.4	0.22809	0.321346	560.479	6998	0.343376	7939.5
2008	Henan	47.0789	17735.9	0.612712	0.0744547	3.4	0.138764	0.3071	564.611	9133	0.360272	9703.16
2009	Henan	50.0398	19181.1	0.710766	0.072228	3.5	0.0804135	0.322755	568.084	11425	0.377042	12034.8
2010	Henan	59.3681	22655	0.419892	0.0750618	3.4	0.0552284	0.324626	563.174	16539	0.385008	14689.2
2011	Henan	70.646	26318.7	0.698476	0.0726804	3.4	0.0812077	0.339979	566.527	19259	0.404714	17529.9
2012	Henan	78.6974	28962	0.898682	0.0690541	3.1	0.0512213	0.357096	570.778	26791	0.419849	20692.9
2013	Henan	85.8876	31632.5	1.12905	0.0682136	3.1	0.139009	0.373347	573.234	29482	0.436018	43536.3
2014	Henan	93.5536	34574.7	0.738532	0.0780107	3	0.160404	0.388923	577.545	33366	0.450492	66601.2
2015	Henan	99.8928	37084.2	0.775766	0.0724045	3	0.0890252	0.40774	580.898	47766	0.470158	63660.5
2016	Henan	126.994	40249.3	0.67477	0.0565508	3	0.161876	0.427307	585.509	49145	0.48783	61442.6
2017	Henan	172.237	44824.9	0.552588	0.0457669	2.8	0.112562	0.440498	588.563	55407	0.505647	59994.5
2018	Henan	192.635	49935.9	0.690406	0.0448321	3	0.0677452	0.47233	590.659	82318	0.522405	57943.4
2019	Henan	236.335	53717.8	1.41044	0.0398005	3.2	0.0790729	0.484877	592.874	86247	0.540147	56155
2020	Henan	193.799	54259.4	0.580274	0.0548473	3.2	0.0266402	0.491795	595.269	122809	0.55427	54496.2
2005	Inner Mongolia	23.6907	3523.7	0.383165	0.0417924	4.3	0.0728723	0.441666	20.3128	845	0.47191	2752.81
2006	Inner Mongolia	27.601	4161.8	0.434476	0.0420817	4.1	0.425861	0.433586	20.4142	978	0.486542	3590.32
2007	Inner Mongolia	36.5211	5167	0.608314	0.0391166	4	0.324147	0.441591	20.5325	1313	0.501441	4624.36
2008	Inner Mongolia	43.8563	6242.4	0.426595	0.0418791	4.1	0.351129	0.446046	20.6593	1328	0.517185	5818.58
2009	Inner Mongolia	54.7505	7104.3	0.479503	0.0404202	4	0.250916	0.457948	20.7777	1494	0.534174	7466.55
2010	Inner Mongolia	65.0427	8199.9	0.468211	0.0409037	3.9	0.161465	0.448981	20.896	2096	0.555016	9269.98
2011	Inner Mongolia	82.4617	9458.1	0.440811	0.0390852	3.8	0.327935	0.433956	20.8791	2262	0.570445	11254.5
2012	Inner Mongolia	91.7426	10470.1	0.361356	0.0388048	3.7	0.181197	0.42629	20.8284	3084	0.58401	13555.9
2013	Inner Mongolia	97.3636	11392.4	0.190873	0.038351	3.7	0.550144	0.43357	20.7523	3836	0.598371	27982.6
2014	Inner Mongolia	98.9088	12158.2	0.338416	0.0393899	3.6	0.637791	0.444622	20.7016	4031	0.609637	39051.5
2015	Inner Mongolia	97.3271	12948.9	0.345996	0.0387794	3.7	0.338975	0.467159	20.6255	5522	0.620902	36522
2016	Inner Mongolia	115.787	13789.3	0.44619	0.0283525	3.7	0.29457	0.475651	20.5917	5846	0.633826	34565.2
2017	Inner Mongolia	105.764	14898.1	0.606647	0.0272595	3.6	0.282728	0.494962	20.5664	6271	0.646116	33284.1
2018	Inner Mongolia	121.699	16140.8	0.416251	0.0249781	3.6	0.211468	0.499027	20.4734	9625	0.655244	31559.8
2019	Inner Mongolia	123.029	17212.5	0.426211	0.0245681	3.7	0.1478	0.498829	20.4142	11059	0.664596	30061.2
2020	Inner Mongolia	115.052	17258.1	0.385791	0.0277174	3.8	0.0894693	0.482156	20.3128	17958	0.674573	28694.9
2005	Ningxia	13.8233	579.9	9.18824	0.0286813	4.5	0.305397	0.431626	89.759	214	0.422819	371.444
2006	Ningxia	15.798	683.3	7.32075	0.0281033	4.3	0.583726	0.416508	90.9639	290	0.430464	432.161
2007	Ningxia	20.5626	877.6	6.82692	0.0290887	4.3	0.527256	0.413286	91.8675	296	0.440984	503.373
2008	Ningxia	25.9859	1139.2	8.06522	0.0270108	4.4	0.795567	0.41099	93.0723	606	0.449838	597.861
2009	Ningxia	32.9619	1266.6	8.59524	0.0268678	4.4	0.343218	0.43676	94.1265	910	0.4608	737.232
2010	Ningxia	41.4139	1571.7	7.78495	0.0269617	4.4	0.260202	0.437043	95.3313	1081	0.478673	903.809
2011	Ningxia	48.4966	1931.8	8.36364	0.027961	4.4	0.200512	0.433275	97.5904	613	0.501543	1062.02
2012	Ningxia	54.337	2131	6.42593	0.0291818	4.2	0.324542	0.445565	99.247	844	0.511381	1247.27
2013	Ningxia	59.7423	2327.7	6.32456	0.0273839	4.1	0.710942	0.454311	100.301	1211	0.528529	3461.73
2014	Ningxia	63.7142	2474	6.9604	0.0281606	4	1.10334	0.462167	102.108	1424	0.548673	6233.11
2015	Ningxia	72.2521	2579.4	7.65217	0.0268571	4	0.404427	0.475227	103.012	1865	0.570175	5862.15
2016	Ningxia	100.633	2781.4	6.76042	0.0194599	3.9	0.870429	0.489214	104.669	2677	0.58705	5569.55
2017	Ningxia	113.52	3200.3	6.12037	0.0177844	3.9	0.267322	0.482361	106.175	4244	0.609929	5352.53
2018	Ningxia	121.833	3510.2	4.5034	0.0177803	3.9	0.225309	0.496467	106.928	5658	0.621127	5087.77
2019	Ningxia	121.281	3748.5	5.54762	0.0166138	3.7	0.166293	0.501907	107.982	5555	0.635983	4853.15
2020	Ningxia	107.179	3956.4	6.38182	0.0200938	3.9	0.152811	0.50273	108.584	7710	0.649098	4635.5
2005	Qinghai	8.58594	499.4	0.0350417	0.0866608	3.9	0.0935122	0.493192	7.51765	79	0.392265	383.807
2006	Qinghai	10.3266	585.1	0.0565905	0.0816933	3.9	0.132849	0.497693	7.58688	97	0.392336	435.365
2007	Qinghai	11.5773	720.1	0.0470073	0.0915681	3.8	0.109888	0.504374	7.64225	222	0.400362	492.579
2008	Qinghai	14.24	896.9	0.0522717	0.0825749	3.8	0.124484	0.493924	7.66994	228	0.407942	554.069
2009	Qinghai	15.9308	939.7	0.0321752	0.099369	3.8	0.313281	0.498776	7.71148	368	0.420108	647.247
2010	Qinghai	19.3885	1144.2	0.0415598	0.0962836	3.8	0.0851862	0.495892	7.79455	264	0.447602	773.503
2011	Qinghai	24.4568	1370.3	0.042559	0.0930716	3.8	0.203299	0.485003	7.86377	538	0.464789	928.319
2012	Qinghai	28.5739	1528.5	0.0306077	0.10321	3.4	0.143147	0.480275	7.9053	527	0.478109	1149.37
2013	Qinghai	30.3057	1713.3	0.0436803	0.104315	3.3	0.177762	0.483044	7.9053	502	0.492119	3558.11
2014	Qinghai	33.0106	1847.7	0.0331276	0.112806	3.2	0.403247	0.496293	7.97453	619	0.508681	7366.93
2015	Qinghai	34.4916	2011	0.0454777	0.111211	3.2	0.245365	0.517653	7.98837	1217	0.516464	6909.06
2016	Qinghai	40.1162	2258.2	0.043088	0.0953957	3.1	0.42622	0.517802	8.05759	1357	0.536082	6538.24
2017	Qinghai	37.9012	2465.1	0.032837	0.103177	3.1	0.0620056	0.507484	8.11297	1580	0.554608	6246.58
2018	Qinghai	43.473	2748	0.0271338	0.0977481	3	0.0841266	0.50444	8.12682	2668	0.572402	5912.53
2019	Qinghai	47.2201	2941.1	0.0284999	0.0926026	2.2	0.132274	0.505015	8.16835	3046	0.588136	5613.43
2020	Qinghai	34.6366	3009.8	0.0240142	0.144364	2.1	0.00962522	0.507874	8.20989	4693	0.600337	5335.25
2005	Shandong	46.8212	15947.5	0.507333	0.0887286	3.3	0.379409	0.324703	585.316	10743	0.450043	11621.5
2006	Shandong	58.0259	18967.9	1.13297	0.0803236	3.3	0.314554	0.332198	589.177	15937	0.460952	13738.4
2007	Shandong	78.8219	22718	0.567037	0.0707196	3.2	0.296426	0.340593	592.848	22821	0.467492	15938.5
2008	Shandong	100.134	27106.2	0.668999	0.0681354	3.7	0.311427	0.343777	596.013	26688	0.476054	18330.1
2009	Shandong	112.632	29540.8	0.77193	0.0664616	3.4	0.174617	0.356961	599.367	34513	0.48321	21645.8
2010	Shandong	131.673	33922.5	0.719832	0.0650985	3.4	0.134648	0.376685	606.835	51490	0.496975	25313.8
2011	Shandong	154.34	39065	0.644419	0.0654601	3.4	0.159853	0.393454	611.709	58844	0.508639	29164.1
2012	Shandong	168.894	42957.4	0.808604	0.0667243	3.3	0.156116	0.410509	614.43	75496	0.520293	33243.6
2013	Shandong	187.272	47344.3	0.747	0.0667027	3.2	0.178161	0.428231	616.835	76976	0.534578	61005.1
2014	Shandong	209.434	50774.8	1.44542	0.0654939	3.3	0.27897	0.443606	620.759	72818	0.547716	88929.4
2015	Shandong	218.436	55288.8	1.26366	0.0676863	3.4	0.17109	0.462501	624.43	98101	0.569734	87521.2
2016	Shandong	278.831	58762.5	0.971403	0.0528348	3.5	0.215114	0.482743	631.203	98093	0.591297	87406.3
2017	Shandong	306.704	63012.1	0.928635	0.0543765	3.4	0.179489	0.495997	635	100522	0.607894	88793.8
2018	Shandong	334.411	66648.9	0.619575	0.0522176	3.4	0.101295	0.512757	637.785	132382	0.614568	88756.1
2019	Shandong	343.403	70540.5	1.1542	0.0444808	3.3	0.135291	0.52809	639.62	146481	0.618642	89174.3
2020	Shandong	294.635	72798.3	0.592859	0.0588177	3.1	0.0713598	0.535414	643.354	238778	0.630497	89773.7
2005	Shanxi	36.1066	4079.4	0.662307	0.106391	3	0.485084	0.353508	214.103	1220	0.421162	3316.48
2006	Shanxi	40.3848	4713.6	0.670056	0.101345	3.2	0.779877	0.351727	215.38	1421	0.429926	3994.09
2007	Shanxi	57.1478	5935.6	0.567698	0.0905405	3.2	0.770337	0.34197	216.528	1992	0.440318	4797.5
2008	Shanxi	72.0057	7223.1	0.65103	0.0897724	3.3	0.732885	0.340643	217.677	2279	0.451187	5628.89
2009	Shanxi	78.7156	7147.7	0.656177	0.0882218	3.9	0.541029	0.365572	218.698	3227	0.459877	6871.41
2010	Shanxi	99.6906	8903.9	0.697268	0.0765101	3.6	0.31399	0.341861	228.079	4752	0.480414	8283.47
2011	Shanxi	129.934	10894.5	0.596943	0.0619876	3.5	0.256506	0.326559	227.313	4974	0.498035	9922.97
2012	Shanxi	140.511	11683.1	0.691149	0.0620519	3.3	0.276698	0.358501	226.42	7196	0.513247	11511.2
2013	Shanxi	147.697	11987.2	0.582938	0.0609224	3.1	0.463502	0.384185	225.59	8565	0.528713	19575.1
2014	Shanxi	153.86	12094.7	0.643243	0.0612878	3.4	0.257532	0.411759	225.144	8371	0.543084	26945.6
2015	Shanxi	164.912	11836.4	0.782979	0.0551406	3.5	0.235492	0.49766	224.569	10020	0.558681	26376.2
2016	Shanxi	233.388	11946.4	0.563013	0.033677	3.5	0.251743	0.511326	224.25	10062	0.572567	26187.7
2017	Shanxi	297.612	14484.3	0.575269	0.0321374	3.4	0.355724	0.492243	223.995	11311	0.58604	26437.7
2018	Shanxi	329.294	15958.2	0.609516	0.0322427	3.3	0.242624	0.510264	223.484	15060	0.598515	26272.6
2019	Shanxi	348.703	16961.6	0.781089	0.0304055	2.7	0.251176	0.511155	223.165	16598	0.612811	26239
2020	Shanxi	266.956	17835.6	0.631944	0.046227	3.1	0.159742	0.502691	222.719	27296	0.625501	26256.7
2005	Shaanxi	26.4761	3817.2	0.16062	0.0788259	4.2	0.332563	0.416745	179.475	1894	0.372358	2354.33
2006	Shaanxi	32.3583	4595.6	0.305263	0.0744892	4	0.160473	0.404387	179.912	2473	0.391187	2785.22
2007	Shaanxi	44.1024	5681.8	0.21618	0.0686177	4	0.1708	0.396916	180.35	3451	0.406149	3266.54
2008	Shaanxi	55.9894	7177.8	0.28125	0.0649863	3.9	0.148488	0.389284	180.837	4392	0.420925	3943.76
2009	Shaanxi	66.3399	7997.8	0.202401	0.064916	3.9	0.25757	0.403699	181.274	6087	0.434934	4716.06
2010	Shaanxi	83.2842	9845.2	0.164335	0.0645851	3.9	0.341826	0.388717	181.663	10034	0.457564	5707.54
2011	Shaanxi	97.5948	12175.1	0.145268	0.0670189	3.6	0.194863	0.369886	183.123	11662	0.473572	6788.28
2012	Shaanxi	112.135	14142.4	0.225352	0.065694	3.2	0.19181	0.368771	184.193	14908	0.497227	8016.65
2013	Shaanxi	126.088	15905.4	0.25212	0.0635726	3.3	0.262528	0.378733	185.019	20836	0.515773	18285.5
2014	Shaanxi	140.54	17402.5	0.255404	0.0625043	3.3	0.192201	0.390208	186.138	22820	0.53018	28512.2
2015	Shaanxi	147.514	17898.8	0.273545	0.0595453	3.4	0.156388	0.426537	187.062	33350	0.547322	27310.9
2016	Shaanxi	216.948	19045.8	0.334438	0.035055	3.3	0.102339	0.44331	188.424	48455	0.564017	26459.3
2017	Shaanxi	246.748	21473.5	0.207081	0.0340468	3.3	0.0802263	0.447915	189.883	34554	0.580686	25953
2018	Shaanxi	280.21	23941.9	0.252289	0.0330478	3.2	0.0700763	0.455118	191.196	41479	0.59654	25153.2
2019	Shaanxi	316.425	25793.2	0.186957	0.0316011	3.2	0.11422	0.466115	191.829	44101	0.61283	24472.9
2020	Shaanxi	233.118	26014.1	0.21592	0.0542213	3.6	0.0749428	0.481447	192.364	60524	0.626549	23844.8
2005	Sichuan	19.3411	7195.9	0.0726408	0.0875117	4.6	0.278472	0.393488	170.586	4606	0.330005	6195.15
2006	Sichuan	22.1486	8494.7	0.115286	0.0884924	4.5	0.238982	0.379366	169.693	7138	0.343004	7186.02
2007	Sichuan	29.4578	10562	0.0930516	0.0804689	4.2	0.190336	0.377561	168.82	9935	0.355974	8372.75
2008	Sichuan	35.0009	12756.3	0.0833768	0.0832975	4.6	0.151931	0.380267	169.049	13369	0.374048	9808.1
2009	Sichuan	39.0582	14190.6	0.0958323	0.0784986	4.3	0.067785	0.378913	170.025	20132	0.387049	11346.1
2010	Sichuan	47.7127	17224.8	0.0894265	0.0761473	4.1	0.0415836	0.380655	167.117	32212	0.40174	13154
2011	Sichuan	58.5952	21050.9	0.104264	0.0757859	4.2	0.0791116	0.388672	167.511	28446	0.418527	15248.6
2012	Sichuan	67.3069	23922.5	0.0850159	0.0713119	4	0.046236	0.399156	167.948	42218	0.433519	17505.8
2013	Sichuan	74.5905	26518	0.0981662	0.0716907	4.1	0.0710431	0.408843	168.446	46171	0.449624	29319.8
2014	Sichuan	80.1481	28891.3	0.0926223	0.0740702	4.2	0.0804574	0.425176	169.069	47120	0.465045	40931.6
2015	Sichuan	84.9052	30342.1	0.119568	0.0656146	4.1	0.0389752	0.444551	170.253	64953	0.482674	41053
2016	Sichuan	113.732	33138.5	0.114187	0.0493716	4.2	0.0350194	0.476419	171.396	62445	0.500061	41783.3
2017	Sichuan	137.919	37905.2	0.108792	0.0457126	4	0.0334872	0.50319	172.185	64006	0.517795	43140
2018	Sichuan	154.077	42902	0.0877532	0.0471888	3.5	0.0380162	0.522533	172.85	87372	0.535032	43905.4
2019	Sichuan	185.528	46363.7	0.0918185	0.0456871	3.3	0.0265855	0.52559	173.473	82066	0.553586	44900.5
2020	Sichuan	144.949	48501.7	0.0731783	0.0725487	3.6	0.0503929	0.524501	173.889	108386	0.567316	45991.3
